# Supplementary material for: A conserved neuropeptide system links head and body motor circuits to enable adaptive behavior
Source: eLife. 2021 Nov 12;10:e71747. doi: 10.7554/eLife.71747 (PMC8626090; doi:10.7554/eLife.71747)
Supplement: Figure 1—figure supplement 2—source data 1. [file elife-71747-fig1-figsupp2-data1.xlsx]

## Sheet: Sheet1
Figure 1 - Figure Supplement 2
in vitro controls (ratio of total calcium response)
	BSA						ATP						NLP-12-1								NLP-12-2
CKR-1	0.116797	0.100456	0.131768	0.220006	0.270491		0.69011	0.479043	0.541856	0.724259	0.723726		0.533692	0.570073	0.544847	0.736684	0.742888	0.793771	0.798017		0.528751	0.545715	0.50359	0.738987	0.738806	0.81486	0.793891
CKR-2	0.233542	0.167162	0.211528	0.212149	0.306249		0.775316	0.831523	0.844991	0.891301	0.894467		0.628924	0.641089	0.670166	0.762383	0.754513	0.783544	0.785223		0.624399	0.618805	0.644734	0.742535	0.738628	0.78765	0.795095
pcDNA3.1	0.391408	0.0965727	0.113676	0.254377	0.252507		0.938143	0.600321	0.626801	0.814003	0.822513		0.38796	0.390209	0.378441	0.200663	0.190066	0.268884	0.274085		0.322076	0.350425	0.359742	0.184403	0.165249	0.272679	0.268789
