# Supplementary material for: A conserved neuropeptide system links head and body motor circuits to enable adaptive behavior
Source: eLife. 2021 Nov 12;10:e71747. doi: 10.7554/eLife.71747 (PMC8626090; doi:10.7554/eLife.71747)
Supplement: Figure 3—figure supplement 3—source data 1. [file elife-71747-fig3-figsupp3-data1.xlsx]

## Sheet: Sheet1
Figure 3 - Figure Supplement 3A
Reorientations during ARS (0-5 minutes off food) in ckr-1(ok2502); ckr-2(tm3082) mutants
wild type	ckr-1(lf);ckr-2(lf)	pckr-1::ckr-1 rescue	podr-2(16)::ckr-1 rescue	pckr-2::ckr-2 rescue
9	5	9	8	2
11	4	12	15	8
10	4	11	9	4
16	10	9	7	7
6	7	9	17	5
12	8	8	11	4
9	1	12	17	6
9	4	8	15	5
16	6	14	13	6
12	8	20	7	3
13	8	15	8	12
17	8	18	19	7
13	3	18	7	19
14	1	10	13	4
	5	13	13	7
	5	7	15	9
	7	15	12
	6	15	14
	6		10
	7		19
	8		19
	12		12
	13		16
	4
	10
