# Supplementary material for: A conserved neuropeptide system links head and body motor circuits to enable adaptive behavior
Source: eLife. 2021 Nov 12;10:e71747. doi: 10.7554/eLife.71747 (PMC8626090; doi:10.7554/eLife.71747)
Supplement: Figure 3—figure supplement 3—source data 2. [file elife-71747-fig3-figsupp3-data2.xlsx]

## Sheet: Sheet1
Figure 3 - Figure Supplement 3B
Reorientations during area restricted search (0-5 minutes off food)
wild type	ckr-1(ok2502)	Pckr-2_ckr-1 rescue
25	18	2
29	5	8
20	19	7
12	6	17
18	7	9
24	16	9
13	12	6
21	14	15
16	14	12
20	10	20
		10
		7
